# Supplementary material for: Psephellus vanensis (Asteraceae), a new species from east Turkey
Source: PhytoKeys. 2015 Apr 2;(48):11–9. doi: 10.3897/phytokeys.48.8870 (PMC4408728; doi:10.3897/phytokeys.48.8870)
Supplement: XML Treatment for Psephellus vanensis [file phytokeys.48.8870-treatment1.xml]

<!DOCTYPE tp:taxon-treatment
  PUBLIC "-//TaxonX//DTD Taxonomic Treatment Publishing DTD v0 20100105//EN" "tax-treatment-NSO.dtd">
<tp:taxon-treatment xmlns:tp="http://www.plazi.org/taxpub"><tp:treatment-meta><kwd-group><label>Taxon classification</label><kwd><named-content content-type="kingdom">Plantae</named-content></kwd><kwd><named-content content-type="order">Asterales</named-content></kwd><kwd><named-content content-type="family">Asteraceae</named-content></kwd></kwd-group><mixed-citation publication-type="journal"><person-group><name><surname>Dogan</surname><given-names>Bekir</given-names></name><name><surname>Behçet</surname><given-names>Lütfi</given-names></name><name><surname>Duran</surname><given-names>Ahmet</given-names></name><name><surname>Avlamaz</surname><given-names>Davut</given-names></name></person-group><article-title><italic><tp:taxon-name><tp:taxon-name-part taxon-name-part-type="genus">Psephellus</tp:taxon-name-part> <tp:taxon-name-part taxon-name-part-type="species">vanensis</tp:taxon-name-part></tp:taxon-name></italic> (<tp:taxon-name><tp:taxon-name-part taxon-name-part-type="family">Asteraceae</tp:taxon-name-part></tp:taxon-name>), a new species from east Turkey</article-title><source>PhytoKeys</source><day>2</day><month>4</month><year>2015</year><volume>2015</volume><issue>48</issue><fpage>11</fpage><lpage>19</lpage><pub-id pub-id-type="doi">10.3897/phytokeys.48.8870</pub-id></mixed-citation></tp:treatment-meta><tp:nomenclature><tp:taxon-name>
                        <tp:taxon-name-part taxon-name-part-type="genus">Psephellus</tp:taxon-name-part>
                        <tp:taxon-name-part taxon-name-part-type="species">vanensis</tp:taxon-name-part>
                        <object-id xmlns:xlink="http://www.w3.org/1999/xlink" content-type="ipni" xlink:type="simple">urn:lsid:ipni.org:names:77146129-1</object-id>
                    </tp:taxon-name><tp:taxon-authority>A. Duran, Behçet &amp; B. Doğan</tp:taxon-authority><tp:taxon-status xmlns:xlink="http://www.w3.org/1999/xlink" xlink:type="simple">sp. nov.</tp:taxon-status><xref ref-type="fig" rid="F1">Figs 1</xref><xref ref-type="fig" rid="F2">, 2</xref><xref ref-type="fig" rid="F3">, 3</xref></tp:nomenclature><tp:treatment-sec sec-type="Diagnosis"><title>Diagnosis.</title><p><italic><tp:taxon-name><tp:taxon-name-part taxon-name-part-type="genus">Psephellus</tp:taxon-name-part> <tp:taxon-name-part taxon-name-part-type="species">vanensis</tp:taxon-name-part></tp:taxon-name></italic> differs from <italic><tp:taxon-name><tp:taxon-name-part taxon-name-part-type="genus">Psephellus</tp:taxon-name-part> <tp:taxon-name-part taxon-name-part-type="species">pyrrhoblepharus</tp:taxon-name-part></tp:taxon-name></italic> in its stem 13–20 cm tall and tomentose (vs. (20–)30–50 cm, floccose-tomentose), basal leaves usually undivided and elliptic to lanceolate, rarely lyrate with 2–3 pairs of lateral segments (vs. lyrate with very large broadly lanceolate terminal segment and 1–2 pairs of small lateral segment), involucre 11–17 × 11–14 mm, bowl-shaped (vs. 20–25 × 15–25 mm, ovoid to nearly globose), achenes 4–5 mm long (vs. 6–7 mm), pappus 5–6 mm long (vs. 4–7 mm long), inner row of scales 1–2 mm long (vs. 3–4 mm long).</p></tp:treatment-sec><tp:treatment-sec sec-type="Type"><title>Type.</title><p><bold>Turkey. Van:</bold> Başkale, Çaldıran village, steppe fields, 2000–2050 m a.s.l., 17 Jun 2009, <italic>Behçet &amp; D. Avlamaz 1603</italic> (holotype: KNYA, isotypes: GAZI, ANK, HUB, Bingöl Univ. Herb.).</p><!--PageBreak--></tp:treatment-sec><tp:treatment-sec sec-type="Description"><title>Description.</title><p>Perennial herb with a woody rootstock. Stem erect, striate, densely tomentose, 13–20 cm tall, 1.3–2 mm in diameter at base, simple, upper parts of stems leafless. Leaves concoloured, green, densely tomentose; basal leaves usually undivided <!--PageBreak-->and elliptic to lanceolate, 3–7 × 0.6–1.2 cm (including petiole), rarely lyrate with 2–3 pairs of lateral segments; cauline and upper cauline leaves undivided and lanceolate, partly decreasing in size towards capitula, 1–2.5 × 0.2–0.9 cm. Capitula solitary, <!--PageBreak-->18–28 × 11–15 mm (including flowers). Involucre 11–16 × 11–14 mm, bowl-shaped. Phyllaries nearly imbricate, glabrous; appendages conspicuous, large, concealing most of the basal part of phyllaries, scarious, pale-brownish, with distinct cilia, cilia 1–2 mm long, 8–10 cilia on each side. Corolla pink-violet. Marginal florets slightly longer than central florets, radiant, 12–13 mm long, without staminode, with 5 narrowly linear-lanceolate lobes 3–4 mm long; central flowers radiant, 10–11 mm long, without staminode, with 5 lobes 2–3 mm long. Achenes 4–5 mm, straw-colored to brownish, smooth, glabrous; pappus 5–6 mm, inner row of scales 1–2 mm, scabrous. Flowers in June-July and fruits in July–August.</p><fig id="F1" position="float" orientation="portrait"><label>Figure 1.</label><caption><p>Holotype of <italic><tp:taxon-name><tp:taxon-name-part taxon-name-part-type="genus">Psephellus</tp:taxon-name-part> <tp:taxon-name-part taxon-name-part-type="species">vanensis</tp:taxon-name-part></tp:taxon-name></italic> A.Duran, Behçet &amp; B.Doğan.</p></caption><graphic xmlns:xlink="http://www.w3.org/1999/xlink" xlink:href="phytokeys-048-011-g001.jpg" position="float" orientation="portrait" xlink:type="simple" id="oo_41394.jpg"/></fig><fig id="F2" position="float" orientation="portrait"><label>Figure 2.</label><caption><p>Phyllaries of <italic><tp:taxon-name><tp:taxon-name-part taxon-name-part-type="genus">Psephellus</tp:taxon-name-part> <tp:taxon-name-part taxon-name-part-type="species">vanensis</tp:taxon-name-part></tp:taxon-name></italic>. <bold>A, B</bold> Outer phyllaries <bold>C</bold> Median phyllaries <bold>D, E</bold> Inner phyllaries. Scale bar: 6000 µm.</p></caption><graphic xmlns:xlink="http://www.w3.org/1999/xlink" xlink:href="phytokeys-048-011-g002.jpg" position="float" orientation="portrait" xlink:type="simple" id="oo_41395.jpg"/></fig><fig id="F3" position="float" orientation="portrait"><label>Figure 3.</label><caption><p><italic><tp:taxon-name><tp:taxon-name-part taxon-name-part-type="genus">Psephellus</tp:taxon-name-part> <tp:taxon-name-part taxon-name-part-type="species">vanensis</tp:taxon-name-part></tp:taxon-name></italic>. <bold>A</bold> Habit <bold>B</bold> Capitulum at anthesis. <italic><tp:taxon-name><tp:taxon-name-part taxon-name-part-type="genus">Psephellus</tp:taxon-name-part> <tp:taxon-name-part taxon-name-part-type="species">pyrrhoblepharus</tp:taxon-name-part></tp:taxon-name></italic>. <bold>C</bold> Habit <bold>D</bold> Capitulum at anthesis.</p></caption><graphic xmlns:xlink="http://www.w3.org/1999/xlink" xlink:href="phytokeys-048-011-g003.jpg" position="float" orientation="portrait" xlink:type="simple" id="oo_41396.jpg"/></fig></tp:treatment-sec><tp:treatment-sec sec-type="Ecology"><title>Ecology.</title><p>The new species occurs on steppe fields, whereas <italic><tp:taxon-name><tp:taxon-name-part taxon-name-part-type="genus">Psephellus</tp:taxon-name-part> <tp:taxon-name-part taxon-name-part-type="species">pyrrhoblepharus</tp:taxon-name-part></tp:taxon-name></italic> is found on rocks and slopes. <italic><tp:taxon-name><tp:taxon-name-part taxon-name-part-type="genus">Psephellus</tp:taxon-name-part> <tp:taxon-name-part taxon-name-part-type="species">vanensis</tp:taxon-name-part></tp:taxon-name></italic> grows in plant communities with <italic><tp:taxon-name><tp:taxon-name-part taxon-name-part-type="genus">Asyneuma</tp:taxon-name-part> <tp:taxon-name-part taxon-name-part-type="species">pulchellum</tp:taxon-name-part></tp:taxon-name></italic> (Fischer &amp; C.A.Mey.) Bornm., <italic><tp:taxon-name><tp:taxon-name-part taxon-name-part-type="genus">Campanula</tp:taxon-name-part> <tp:taxon-name-part taxon-name-part-type="species">conferta</tp:taxon-name-part></tp:taxon-name></italic> DC., <italic><tp:taxon-name><tp:taxon-name-part taxon-name-part-type="genus">Tanacetum</tp:taxon-name-part> <tp:taxon-name-part taxon-name-part-type="species">kotschyi</tp:taxon-name-part></tp:taxon-name></italic> (Boiss.) Grierson, <italic><tp:taxon-name><tp:taxon-name-part taxon-name-part-type="genus">Bromus</tp:taxon-name-part> <tp:taxon-name-part taxon-name-part-type="species">danthoniae</tp:taxon-name-part></tp:taxon-name></italic> Trin., <italic><tp:taxon-name><tp:taxon-name-part taxon-name-part-type="genus">Bromus</tp:taxon-name-part> <tp:taxon-name-part taxon-name-part-type="species">tomentellus</tp:taxon-name-part></tp:taxon-name></italic> Boiss., <italic><tp:taxon-name><tp:taxon-name-part taxon-name-part-type="genus">Eryngium</tp:taxon-name-part> <tp:taxon-name-part taxon-name-part-type="species">billardieri</tp:taxon-name-part></tp:taxon-name></italic> Delar., <italic><tp:taxon-name><tp:taxon-name-part taxon-name-part-type="genus">Helichrysum</tp:taxon-name-part> <tp:taxon-name-part taxon-name-part-type="species">plicatum</tp:taxon-name-part></tp:taxon-name></italic> DC., <tp:taxon-name><tp:taxon-name-part taxon-name-part-type="genus">Thymus</tp:taxon-name-part> <tp:taxon-name-part taxon-name-part-type="species">kotschyanus</tp:taxon-name-part> <tp:taxon-name-part taxon-name-part-type="authority">Boiss. &amp; Hohen.</tp:taxon-name-part> <tp:taxon-name-part taxon-name-part-type="infraspecific-rank">var.</tp:taxon-name-part> <tp:taxon-name-part taxon-name-part-type="variety">kotschyanus</tp:taxon-name-part></tp:taxon-name>, <italic><tp:taxon-name><tp:taxon-name-part taxon-name-part-type="genus">Ziziphora</tp:taxon-name-part> <tp:taxon-name-part taxon-name-part-type="species">clinopodioides</tp:taxon-name-part></tp:taxon-name></italic> Lam., <italic><tp:taxon-name><tp:taxon-name-part taxon-name-part-type="genus">Achillea</tp:taxon-name-part> <tp:taxon-name-part taxon-name-part-type="species">vermicularis</tp:taxon-name-part></tp:taxon-name></italic> Trin., <tp:taxon-name><tp:taxon-name-part taxon-name-part-type="genus">Gundelia</tp:taxon-name-part> <tp:taxon-name-part taxon-name-part-type="species">tournefortii</tp:taxon-name-part> <tp:taxon-name-part taxon-name-part-type="authority">L. </tp:taxon-name-part> <tp:taxon-name-part taxon-name-part-type="infraspecific-rank">var.</tp:taxon-name-part> <tp:taxon-name-part taxon-name-part-type="variety">tournefortii</tp:taxon-name-part></tp:taxon-name>, <italic><tp:taxon-name><tp:taxon-name-part taxon-name-part-type="genus">Erysimum</tp:taxon-name-part> <tp:taxon-name-part taxon-name-part-type="species">echinellum</tp:taxon-name-part></tp:taxon-name></italic> Hand.-Mazz., <italic><tp:taxon-name><tp:taxon-name-part taxon-name-part-type="genus">Iris</tp:taxon-name-part> <tp:taxon-name-part taxon-name-part-type="species">paradoxa</tp:taxon-name-part></tp:taxon-name></italic> Steven, <tp:taxon-name><tp:taxon-name-part taxon-name-part-type="genus">Dactylis</tp:taxon-name-part> <tp:taxon-name-part taxon-name-part-type="species">glomerata</tp:taxon-name-part> <tp:taxon-name-part taxon-name-part-type="authority">L. </tp:taxon-name-part> <tp:taxon-name-part taxon-name-part-type="infraspecific-rank">subsp.</tp:taxon-name-part> <tp:taxon-name-part taxon-name-part-type="subspecies">glomerata</tp:taxon-name-part></tp:taxon-name>, <italic><tp:taxon-name><tp:taxon-name-part taxon-name-part-type="genus">Stipa</tp:taxon-name-part> <tp:taxon-name-part taxon-name-part-type="species">pontica</tp:taxon-name-part></tp:taxon-name></italic> P.Smirnov, <italic><tp:taxon-name><tp:taxon-name-part taxon-name-part-type="genus">Prangos</tp:taxon-name-part> <tp:taxon-name-part taxon-name-part-type="species">pabularia</tp:taxon-name-part></tp:taxon-name></italic> Lindley and <italic><tp:taxon-name><tp:taxon-name-part taxon-name-part-type="genus">Dianthus</tp:taxon-name-part> <tp:taxon-name-part taxon-name-part-type="species">orientalis</tp:taxon-name-part></tp:taxon-name></italic> Adams.</p></tp:treatment-sec><tp:treatment-sec sec-type="Distribution and conservation status"><title>Distribution and conservation status.</title><p><italic><tp:taxon-name><tp:taxon-name-part taxon-name-part-type="genus">Psephellus</tp:taxon-name-part> <tp:taxon-name-part taxon-name-part-type="species">vanensis</tp:taxon-name-part></tp:taxon-name></italic> is endemic to east Anatolia, where it seems to be very local. It belongs to the Irano-Turanian element (Fig. <xref ref-type="fig" rid="F4">4</xref>). The species is known only from type gatherings and from an area of approximately 0,006 km<sup>2</sup> (criterion B1). Because of overgrazing, the habitat of this species is under threat, and this situation leads to potential reduction in the number of individuals (criterion A). The population is in a poor condition, and the number of individuals is estimated to approximately 120–125 (criterion C2). Therefore the species should be regarded as Critically Endangered (<xref ref-type="bibr" rid="B12">IUCN 2014</xref>).</p><fig id="F4" position="float" orientation="portrait"><label>Figure 4.</label><caption><p>Distribution maps of <italic><tp:taxon-name><tp:taxon-name-part taxon-name-part-type="genus">Psephellus</tp:taxon-name-part> <tp:taxon-name-part taxon-name-part-type="species">vanensis</tp:taxon-name-part></tp:taxon-name></italic> (■), <italic><tp:taxon-name><tp:taxon-name-part taxon-name-part-type="genus">Psephellus</tp:taxon-name-part> <tp:taxon-name-part taxon-name-part-type="species">pyrrhoblepharus</tp:taxon-name-part></tp:taxon-name></italic> (●) and <italic><tp:taxon-name><tp:taxon-name-part taxon-name-part-type="genus">Psephellus</tp:taxon-name-part> <tp:taxon-name-part taxon-name-part-type="species">bornmuelleri</tp:taxon-name-part></tp:taxon-name></italic> (▲) in Turkey.</p></caption><graphic xmlns:xlink="http://www.w3.org/1999/xlink" xlink:href="phytokeys-048-011-g004.jpg" position="float" orientation="portrait" xlink:type="simple" id="oo_41397.jpg"/></fig></tp:treatment-sec><tp:treatment-sec sec-type="Key to the related Psephellus species"><title>Key to the related <italic><tp:taxon-name><tp:taxon-name-part taxon-name-part-type="genus">Psephellus</tp:taxon-name-part></tp:taxon-name></italic> species</title><table-wrap content-type="key" position="anchor" orientation="portrait"><table rules="all"><tbody><tr><td rowspan="1" colspan="1">1</td><td rowspan="1" colspan="1">Stem taller than 20 cm, appendages straw-coloured, achenes 6–7 mm long</td><td rowspan="1" colspan="1"><bold>2</bold></td></tr><tr><td rowspan="1" colspan="1">–</td><td rowspan="1" colspan="1">Stem shorter than 20 cm, appendages pale brownish, achenes 4–5 mm long</td><td rowspan="1" colspan="1"><bold><italic><tp:taxon-name><tp:taxon-name-part taxon-name-part-type="genus">Psephellus</tp:taxon-name-part> <tp:taxon-name-part taxon-name-part-type="species">vanensis</tp:taxon-name-part></tp:taxon-name></italic></bold></td></tr><tr><td rowspan="1" colspan="1">2</td><td rowspan="1" colspan="1">Cauline leaves pinnatilobate or undivided, appendages with ciliae 3–5 mm long, pappus 4–7 mm long</td><td rowspan="1" colspan="1"><bold><italic><tp:taxon-name><tp:taxon-name-part taxon-name-part-type="genus">Psephellus</tp:taxon-name-part> <tp:taxon-name-part taxon-name-part-type="species">pyrrhoblepharus</tp:taxon-name-part></tp:taxon-name></italic></bold></td></tr><tr><td rowspan="1" colspan="1">–</td><td rowspan="1" colspan="1">Cauline leaves lanceolate to linear-lanceolate, appendages with ciliae 1–2 mm long, pappus 8–9 mm long</td><td rowspan="1" colspan="1"><bold><italic><tp:taxon-name><tp:taxon-name-part taxon-name-part-type="genus">Psephellus</tp:taxon-name-part> <tp:taxon-name-part taxon-name-part-type="species">gilanicus</tp:taxon-name-part></tp:taxon-name></italic></bold></td></tr></tbody></table></table-wrap></tp:treatment-sec><tp:treatment-sec sec-type="Taxonomic position"><title>Taxonomic position.</title><p>The new species is placed in <tp:taxon-name><tp:taxon-name-part taxon-name-part-type="genus">Psephellus</tp:taxon-name-part> <tp:taxon-name-part taxon-name-part-type="infraspecific-rank">sect.</tp:taxon-name-part> <tp:taxon-name-part taxon-name-part-type="section">Psephelloidei</tp:taxon-name-part></tp:taxon-name> (Boiss.) Wagenitz &amp; Hellwig according to the involucre and achene characters as determined by <xref ref-type="bibr" rid="B22">Wagenitz (1975)</xref>, <xref ref-type="bibr" rid="B23">Wagenitz and Hellwig (2000)</xref>.</p></tp:treatment-sec><tp:treatment-sec sec-type="Affinity"><title>Affinity.</title><!--PageBreak--><p><italic><tp:taxon-name><tp:taxon-name-part taxon-name-part-type="genus">Psephellus</tp:taxon-name-part> <tp:taxon-name-part taxon-name-part-type="species">vanensis</tp:taxon-name-part></tp:taxon-name></italic> is closely related to <italic><tp:taxon-name><tp:taxon-name-part taxon-name-part-type="genus">Psephellus</tp:taxon-name-part> <tp:taxon-name-part taxon-name-part-type="species">pyrrhoblepharus</tp:taxon-name-part></tp:taxon-name></italic>, which occurs in Central Anatolia and is endemic to Turkey. It mainly differs from <italic><tp:taxon-name><tp:taxon-name-part taxon-name-part-type="genus">Psephellus</tp:taxon-name-part> <tp:taxon-name-part taxon-name-part-type="species">pyrrhoblepharus</tp:taxon-name-part></tp:taxon-name></italic> in its stem 13–20 cm tall and densely tomentose (vs. 30–50 cm, floccose-tomentose), basal leaves usually undivided and elliptic to lanceolate, rarely lyrate with 2–3 pairs of lateral segments (vs. lyrate with very large broadly lanceolate terminal segment and 1–2 pairs of small lateral segments).</p><p><italic><tp:taxon-name><tp:taxon-name-part taxon-name-part-type="genus">Psephellus</tp:taxon-name-part> <tp:taxon-name-part taxon-name-part-type="species">vanensis</tp:taxon-name-part></tp:taxon-name></italic> is also related to <italic><tp:taxon-name><tp:taxon-name-part taxon-name-part-type="genus">Psephellus</tp:taxon-name-part> <tp:taxon-name-part taxon-name-part-type="species">gilanica</tp:taxon-name-part></tp:taxon-name></italic>, which is endemic to Iran (<xref ref-type="bibr" rid="B20">Wagenitz 1980</xref>). It mainly differs from <italic><tp:taxon-name><tp:taxon-name-part taxon-name-part-type="genus">Psephellus</tp:taxon-name-part> <tp:taxon-name-part taxon-name-part-type="species">gilanica</tp:taxon-name-part></tp:taxon-name></italic> in its stem 13–20 cm tall (vs. 25–40 cm), tomentose (vs. sparsely floccose-tomentose), basal leaves usually undivided and lanceolate, rarely lyrate with 2–3 pairs of lateral segments (vs. lyrate with 2–3 pairs of lateral segments).</p><p>Additional characters of <italic><tp:taxon-name><tp:taxon-name-part taxon-name-part-type="genus">Psephellus</tp:taxon-name-part> <tp:taxon-name-part taxon-name-part-type="species">vanensis</tp:taxon-name-part></tp:taxon-name></italic> and the related species <italic><tp:taxon-name><tp:taxon-name-part taxon-name-part-type="genus">Psephellus</tp:taxon-name-part> <tp:taxon-name-part taxon-name-part-type="species">gilanica</tp:taxon-name-part></tp:taxon-name></italic> and <italic><tp:taxon-name><tp:taxon-name-part taxon-name-part-type="genus">Psephellus</tp:taxon-name-part> <tp:taxon-name-part taxon-name-part-type="species">pyrrhoblepharus</tp:taxon-name-part></tp:taxon-name></italic> are provided in Table <xref ref-type="table" rid="T1">1</xref>.</p><table-wrap id="T1" position="float" orientation="portrait"><label>Table 1.</label><caption><p>Diagnostic characters of <italic><tp:taxon-name><tp:taxon-name-part taxon-name-part-type="genus">Psephellus</tp:taxon-name-part> <tp:taxon-name-part taxon-name-part-type="species">vanensis</tp:taxon-name-part></tp:taxon-name></italic>, <italic><tp:taxon-name><tp:taxon-name-part taxon-name-part-type="genus">Psephellus</tp:taxon-name-part> <tp:taxon-name-part taxon-name-part-type="species">gilanicus</tp:taxon-name-part></tp:taxon-name></italic> and <italic><tp:taxon-name><tp:taxon-name-part taxon-name-part-type="genus">Psephellus</tp:taxon-name-part> <tp:taxon-name-part taxon-name-part-type="species">pyrrhoblepharus</tp:taxon-name-part></tp:taxon-name></italic>.</p></caption><table rules="all"><tbody><tr><th rowspan="1" colspan="1">Characters</th><th rowspan="1" colspan="1"><italic><tp:taxon-name><tp:taxon-name-part taxon-name-part-type="genus">Psephellus</tp:taxon-name-part> <tp:taxon-name-part taxon-name-part-type="species">vanensis</tp:taxon-name-part></tp:taxon-name></italic></th><th rowspan="1" colspan="1"><italic><tp:taxon-name><tp:taxon-name-part taxon-name-part-type="genus">Psephellus</tp:taxon-name-part> <tp:taxon-name-part taxon-name-part-type="species">pyrrhoblepharus</tp:taxon-name-part></tp:taxon-name></italic></th><th rowspan="1" colspan="1"><italic><tp:taxon-name><tp:taxon-name-part taxon-name-part-type="genus">Psephellus</tp:taxon-name-part> <tp:taxon-name-part taxon-name-part-type="species">gilanicus</tp:taxon-name-part></tp:taxon-name></italic></th></tr><tr><td rowspan="1" colspan="1">Stem</td><td rowspan="1" colspan="1">13–20 cm tall, tomentose</td><td rowspan="1" colspan="1">30–50 cm tall, floccose-tomentose</td><td rowspan="1" colspan="1">25–40 mm tall, sparsely floccose-tomentose</td></tr><tr><td rowspan="1" colspan="1">Basal leaves</td><td rowspan="1" colspan="1">usually undivided and elliptic to lanceolate, rarely lyrate with 2–3 pairs of lateral segment</td><td rowspan="1" colspan="1">lyrate with very large broadly lanceolate terminal segment and 1–2 pairs of small lateral segments</td><td rowspan="1" colspan="1">lyrate, 2–3 pairs of lateral segments</td></tr><tr><td rowspan="1" colspan="1">Cauline leaves</td><td rowspan="1" colspan="1">undivided, lanceolate</td><td rowspan="1" colspan="1">pinnatilobate or simple</td><td rowspan="1" colspan="1">lanceolate to linear-lanceolate</td></tr><tr><td rowspan="1" colspan="1">Involucre</td><td rowspan="1" colspan="1">11–17 × 11–14 mm, bowl-shaped</td><td rowspan="1" colspan="1">20–25 × 15–25 mm, ovoid to nearly globose</td><td rowspan="1" colspan="1">(14–)16–20 × (11–)14–18 mm, subglobose</td></tr><tr><td rowspan="1" colspan="1">Appendages</td><td rowspan="1" colspan="1">pale-brownish</td><td rowspan="1" colspan="1">straw-coloured</td><td rowspan="1" colspan="1">straw-coloured</td></tr><tr><td rowspan="1" colspan="1">Appendages, cilia</td><td rowspan="1" colspan="1">8–10 cilia on each side, 1–2 mm long</td><td rowspan="1" colspan="1">7–8 cilia on each side, 3–5 mm long</td><td rowspan="1" colspan="1">8–14 cilia on each side, 1–2 mm long</td></tr><tr><td rowspan="1" colspan="1">Flowers</td><td rowspan="1" colspan="1">pink-violet</td><td rowspan="1" colspan="1">rose-purple</td><td rowspan="1" colspan="1">pink-purple</td></tr><tr><td rowspan="1" colspan="1">Achenes</td><td rowspan="1" colspan="1">4–5 mm long</td><td rowspan="1" colspan="1">6–7 mm long</td><td rowspan="1" colspan="1">6–7 mm long</td></tr><tr><td rowspan="1" colspan="1">Pappus</td><td rowspan="1" colspan="1">5–6 mm long, inner row of scales 1–2 mm long</td><td rowspan="1" colspan="1">4–7 mm long, inner row of scales 3–4 mm long</td><td rowspan="1" colspan="1">8–9 mm long, inner row of scales 2–3 mm long</td></tr></tbody></table></table-wrap><p><italic><tp:taxon-name><tp:taxon-name-part taxon-name-part-type="genus">Psephellus</tp:taxon-name-part> <tp:taxon-name-part taxon-name-part-type="species">vanensis</tp:taxon-name-part></tp:taxon-name></italic> also resembles <italic><tp:taxon-name><tp:taxon-name-part taxon-name-part-type="genus">Psephellus</tp:taxon-name-part> <tp:taxon-name-part taxon-name-part-type="species">bornmuelleri</tp:taxon-name-part></tp:taxon-name></italic>, which occurs in Central Anatolia and is endemic in Turkey. It mainly differs from <italic><tp:taxon-name><tp:taxon-name-part taxon-name-part-type="genus">Psephellus</tp:taxon-name-part> <tp:taxon-name-part taxon-name-part-type="species">bornmuelleri</tp:taxon-name-part></tp:taxon-name></italic> in its stem 13–20 cm tall and tomentose (vs. 35–70 cm, sparsely tomentose to glabrescent), basal leaves usually undivided and elliptic to lanceolate, rarely lyrate with 2–3 pairs of lateral segments (vs. pinnatipartite or lyrate, with 4–6 pairs of lateral segments), involucre 11–17 × 11–14 mm, bowl-shaped (vs. 15–20 × 15–25 mm, ovoid to nearly globose), appendages pale brownish (vs. straw-coloured), flowers pink-violet (vs. purple), achenes 4–5 mm long (vs. c. 7 mm long).</p></tp:treatment-sec><tp:treatment-sec sec-type="Phytogeography"><title>Phytogeography.</title><p>The east Anatolia region is a botanically interesting area, occupying the Irano-Turanian phyto-geographical region. The area is very rich in local endemic plants (<xref ref-type="bibr" rid="B2">Akman et al. 2011</xref>; <xref ref-type="bibr" rid="B15">Koçyiğit and Bona 2013</xref>). Recently many articles were published on new species from this particular region, notably <!--PageBreak--><italic><tp:taxon-name><tp:taxon-name-part taxon-name-part-type="genus">Ferula</tp:taxon-name-part> <tp:taxon-name-part taxon-name-part-type="species">mervynii</tp:taxon-name-part></tp:taxon-name></italic> M. Sağıroğlu &amp; H. Duman (<xref ref-type="bibr" rid="B18">Sağıroğlu and Duman 2007</xref>), <italic><tp:taxon-name><tp:taxon-name-part taxon-name-part-type="genus">Silene</tp:taxon-name-part> <tp:taxon-name-part taxon-name-part-type="species">dumanii</tp:taxon-name-part></tp:taxon-name></italic> Kandemir, G. Ecevit Genç &amp; İ. Genç (<xref ref-type="bibr" rid="B14">Kandemir and Genç 2009</xref>), <italic><tp:taxon-name><tp:taxon-name-part taxon-name-part-type="genus">Jurinea</tp:taxon-name-part> <tp:taxon-name-part taxon-name-part-type="species">tortumensis</tp:taxon-name-part></tp:taxon-name></italic> A. Duran &amp; B. Dogan (<xref ref-type="bibr" rid="B5">Dogan et al. 2010</xref>), <italic><tp:taxon-name><tp:taxon-name-part taxon-name-part-type="genus">Campanula</tp:taxon-name-part> <tp:taxon-name-part taxon-name-part-type="species">hacerae</tp:taxon-name-part></tp:taxon-name></italic> A. İlçim (<xref ref-type="bibr" rid="B13">İlçim et al. 2011</xref>), <italic><tp:taxon-name><tp:taxon-name-part taxon-name-part-type="genus">Silene</tp:taxon-name-part> <tp:taxon-name-part taxon-name-part-type="species">gevasica</tp:taxon-name-part></tp:taxon-name></italic> Hamzaoğlu (<xref ref-type="bibr" rid="B11">Hamzaoğlu et al. 2011</xref>), <italic><tp:taxon-name><tp:taxon-name-part taxon-name-part-type="genus">Allium</tp:taxon-name-part> <tp:taxon-name-part taxon-name-part-type="species">shirnakiense</tp:taxon-name-part></tp:taxon-name></italic> L. Behçet &amp; Rüstemoğlu (<xref ref-type="bibr" rid="B3">Behçet and Rüstemoğlu 2012</xref>), <italic><tp:taxon-name><tp:taxon-name-part taxon-name-part-type="genus">Rhabdosciadium</tp:taxon-name-part> <tp:taxon-name-part taxon-name-part-type="species">urusakii</tp:taxon-name-part></tp:taxon-name></italic> E. Akalın (<xref ref-type="bibr" rid="B1">Akalın and Akpulat 2012</xref>), <italic><tp:taxon-name><tp:taxon-name-part taxon-name-part-type="genus">Onosma</tp:taxon-name-part> <tp:taxon-name-part taxon-name-part-type="species">atila-ocakii</tp:taxon-name-part></tp:taxon-name></italic> O Koyuncu &amp; Yaylacı (<xref ref-type="bibr" rid="B16">Koyuncu et al. 2013</xref>) and <italic><tp:taxon-name><tp:taxon-name-part taxon-name-part-type="genus">Crocus</tp:taxon-name-part> <tp:taxon-name-part taxon-name-part-type="species">yakarianus</tp:taxon-name-part></tp:taxon-name></italic> Yıldırım &amp; O. Erol (<xref ref-type="bibr" rid="B19">Yıldırım and Erol 2013</xref>).</p></tp:treatment-sec><tp:treatment-sec sec-type="Additional specimens examined"><title>Additional specimens examined.</title><p><italic><tp:taxon-name><tp:taxon-name-part taxon-name-part-type="genus">Psephellus</tp:taxon-name-part> <tp:taxon-name-part taxon-name-part-type="species">pyrrhoblepharus</tp:taxon-name-part></tp:taxon-name></italic>: Turkey, B7 Elazığ: Harput, around the Anguzu Baba Türbesi, 1560 m., 14 Jun 2007, <italic>A. Duran 7464, B. Dogan &amp; M. Öztürk</italic> (KNYA!); A6 Amasya: Akdağ, above Zefe köy, 1700 m., <italic>Tobey 1207</italic> (E, photo!); B9 Bitlis: Kambos Da., above Hürmüz, 1800 m., 31 Jun 1954, <italic>Davis 23403</italic> (E, photo!).</p><p><italic><tp:taxon-name><tp:taxon-name-part taxon-name-part-type="genus">Psephellus</tp:taxon-name-part> <tp:taxon-name-part taxon-name-part-type="species">bornmuelleri</tp:taxon-name-part></tp:taxon-name></italic>: Turkey, C5 Konya: between Ereğli-Niğde, 1400 m, 1904, <italic>W.Siehe</italic> (E, photo!); B3 Eskisehir: c. 15 miles from Polatli to Sivrihisar, 800 m, 12 Jun 1965, chalky fields, <italic>Coode &amp; Jones</italic> 2252 (E, photo!); Ankara: Polatlı, Acıkır vicinity, 840–860 m, 2 Jun 1995, gypsum places, <italic>Aytaç</italic> 6893 &amp; <italic>Adigüzel</italic> (GAZI!); Ankara: Polatlı, Acıkır vicinity, 840–860 m, 22 Jun 1993, <italic><tp:taxon-name><tp:taxon-name-part taxon-name-part-type="genus">Duman</tp:taxon-name-part></tp:taxon-name></italic> 4812 &amp; <italic>Aytaç</italic> (GAZI!); Ankara: Polatlı, Acıkır vicinity, 840–860 m, 4 Jun 1991, <italic>Aytaç</italic> 3822 &amp; <italic><tp:taxon-name><tp:taxon-name-part taxon-name-part-type="genus">Duman</tp:taxon-name-part></tp:taxon-name></italic> (GAZI!); B4 Ankara, between Şereflikoçhisar-Ankara, 10 km, saline places, 900–950 m, 5 Jun 2002, <italic>Aytaç</italic> 8374 &amp; <italic>M.Ekici</italic> (GAZI!).</p><p><italic><tp:taxon-name><tp:taxon-name-part taxon-name-part-type="genus">Psephellus</tp:taxon-name-part> <tp:taxon-name-part taxon-name-part-type="species">gilanica</tp:taxon-name-part></tp:taxon-name></italic>: Iran, Tehran: prope Shekerabad, 2200 m, <italic>Bornmüller 7266</italic> (B, photo!).</p><p>Note: Davis’s grid system was used for the coordinates.</p></tp:treatment-sec><ref-list><ref id="B12"><mixed-citation xmlns:xlink="http://www.w3.org/1999/xlink" xlink:type="simple"><institution xlink:type="simple">IUCN</institution> (<year>2014</year>) <source>Guidelines for using the IUCN Red List Categories and Criteria. Version 11</source>. Prepared by the <publisher-name>Standards and Petitions Subcommittee</publisher-name>. <ext-link ext-link-type="uri" xlink:href="http://www.iucnredlist.org/documents/RedListGuidelines.pdf" xlink:type="simple">http://www.iucnredlist.org/documents/RedListGuidelines.pdf</ext-link> [12 Jun 2014]</mixed-citation></ref><ref id="B22"><mixed-citation xmlns:xlink="http://www.w3.org/1999/xlink" xlink:type="simple"><person-group><name name-style="western"><surname>Wagenitz</surname><given-names>G</given-names></name></person-group> (<year>1975</year>) <article-title><italic><tp:taxon-name><tp:taxon-name-part taxon-name-part-type="genus">Centaurea</tp:taxon-name-part></tp:taxon-name></italic> L.</article-title> In: <person-group><name name-style="western"><surname>Davis</surname><given-names>PH</given-names></name></person-group> (<role>Ed.</role>) <source>Flora of Turkey and the East Aegean Islands</source>, <volume>vol 5</volume>. <publisher-name>Edinburgh Univ. Press</publisher-name>, <fpage>465</fpage>–<lpage>585</lpage>.</mixed-citation></ref><ref id="B23"><mixed-citation xmlns:xlink="http://www.w3.org/1999/xlink" xlink:type="simple"><person-group><name name-style="western"><surname>Wagenitz</surname><given-names>G</given-names></name><name name-style="western"><surname>Hellwig</surname><given-names>FH</given-names></name></person-group> (<year>2000</year>) <article-title><italic><tp:taxon-name><tp:taxon-name-part taxon-name-part-type="genus">Psephellus</tp:taxon-name-part></tp:taxon-name></italic> Cass. (<tp:taxon-name><tp:taxon-name-part taxon-name-part-type="family">Compositae</tp:taxon-name-part></tp:taxon-name>, <tp:taxon-name><tp:taxon-name-part taxon-name-part-type="tribe">Cardueae</tp:taxon-name-part></tp:taxon-name>) revisited with a broadened concept.</article-title><source>Willdenowia</source><volume>30</volume>: <fpage>29</fpage>–<lpage>44</lpage>. doi: <ext-link ext-link-type="doi" xlink:href="10.3372/wi.30.30102" xlink:type="simple">10.3372/wi.30.30102</ext-link></mixed-citation></ref><ref id="B20"><mixed-citation xmlns:xlink="http://www.w3.org/1999/xlink" xlink:type="simple"><person-group><name name-style="western"><surname>Wagenitz</surname><given-names>G</given-names></name></person-group> (<year>1980</year>) <article-title><italic><tp:taxon-name><tp:taxon-name-part taxon-name-part-type="genus">Centaurea</tp:taxon-name-part></tp:taxon-name></italic> L.</article-title> In: <person-group><name name-style="western"><surname>Rechinger</surname><given-names>KH</given-names></name></person-group> (<role>Ed.</role>) <source>Flora Iranica</source>, <volume>vol 139b</volume>. <publisher-name>Akademische Druck- und Verlanglanstalt</publisher-name>, <publisher-loc>Wien</publisher-loc>, <fpage>401</fpage>–<lpage>402</lpage>.</mixed-citation></ref><ref id="B2"><mixed-citation xmlns:xlink="http://www.w3.org/1999/xlink" xlink:type="simple"><person-group><name name-style="western"><surname>Akman</surname><given-names>Y</given-names></name><name name-style="western"><surname>Düzenli</surname><given-names>A</given-names></name><name name-style="western"><surname>Güney</surname><given-names>K</given-names></name></person-group> (<year>2011</year>) <article-title>Biyocoğrafya.</article-title><source>Palme Yayıncılık</source>. <comment>[In Turkish]</comment></mixed-citation></ref><ref id="B15"><mixed-citation xmlns:xlink="http://www.w3.org/1999/xlink" xlink:type="simple"><person-group><name name-style="western"><surname>Koçyiğit</surname><given-names>M</given-names></name><name name-style="western"><surname>Bona</surname><given-names>M</given-names></name></person-group> (<year>2013</year>) <article-title>Chromosome numbers of five Turkish <italic><tp:taxon-name><tp:taxon-name-part taxon-name-part-type="genus">Centaurea</tp:taxon-name-part></tp:taxon-name></italic> L. (<tp:taxon-name><tp:taxon-name-part taxon-name-part-type="family">Asteraceae</tp:taxon-name-part></tp:taxon-name>) species.</article-title><source>Plant Biosystems</source><volume>147</volume>(<issue>4</issue>): <fpage>970</fpage>–<lpage>978</lpage>. doi: <ext-link ext-link-type="doi" xlink:href="10.1080/11263504.2013.789454" xlink:type="simple">10.1080/11263504.2013.789454</ext-link></mixed-citation></ref><ref id="B18"><mixed-citation xmlns:xlink="http://www.w3.org/1999/xlink" xlink:type="simple"><person-group><name name-style="western"><surname>Sağıroğlu</surname><given-names>M</given-names></name><name name-style="western"><surname>Duman</surname><given-names>H</given-names></name></person-group> (<year>2007</year>) <article-title><italic><tp:taxon-name><tp:taxon-name-part taxon-name-part-type="genus">Ferula</tp:taxon-name-part> <tp:taxon-name-part taxon-name-part-type="species">mervynii</tp:taxon-name-part></tp:taxon-name></italic> (<tp:taxon-name><tp:taxon-name-part taxon-name-part-type="family">Apiaceae</tp:taxon-name-part></tp:taxon-name>), a distinct new species from north-east Anatolia, Turkey.</article-title><source>Botanical Journal of Linnean Society</source><volume>153</volume>: <fpage>357</fpage>–<lpage>362</lpage>. doi: <ext-link ext-link-type="doi" xlink:href="10.1111/j.1095-8339.2007.00615.x" xlink:type="simple">10.1111/j.1095-8339.2007.00615.x</ext-link></mixed-citation></ref><ref id="B14"><mixed-citation xmlns:xlink="http://www.w3.org/1999/xlink" xlink:type="simple"><person-group><name name-style="western"><surname>Kandemir</surname><given-names>A</given-names></name><name name-style="western"><surname>Genç</surname><given-names>GE</given-names></name></person-group> (<year>2009</year>) <article-title><italic><tp:taxon-name><tp:taxon-name-part taxon-name-part-type="genus">Silene</tp:taxon-name-part> <tp:taxon-name-part taxon-name-part-type="species">dumanii</tp:taxon-name-part></tp:taxon-name></italic> (<tp:taxon-name><tp:taxon-name-part taxon-name-part-type="family">Caryophyllaceae</tp:taxon-name-part></tp:taxon-name>), a new species from east Anatolia, Turkey.</article-title><source>Annales Botanici Fennici</source><volume>46</volume>: <fpage>71</fpage>–<lpage>74</lpage>. doi: <ext-link ext-link-type="doi" xlink:href="10.5735/085.046.0109" xlink:type="simple">10.5735/085.046.0109</ext-link></mixed-citation></ref><ref id="B5"><mixed-citation xmlns:xlink="http://www.w3.org/1999/xlink" xlink:type="simple"><person-group><name name-style="western"><surname>Dogan</surname><given-names>B</given-names></name><name name-style="western"><surname>Duran</surname><given-names>A</given-names></name><name name-style="western"><surname>Hakkı</surname><given-names>EE</given-names></name></person-group> (<year>2010</year>) <article-title><italic><tp:taxon-name><tp:taxon-name-part taxon-name-part-type="genus">Jurinea</tp:taxon-name-part> <tp:taxon-name-part taxon-name-part-type="species">tortumensis</tp:taxon-name-part></tp:taxon-name></italic> sp. nov. (<tp:taxon-name><tp:taxon-name-part taxon-name-part-type="family">Asteraceae</tp:taxon-name-part></tp:taxon-name>) from northeast Anatolia, Turkey.</article-title><source>Nordic Journal of Botany</source><volume>28</volume>: <fpage>479</fpage>–<lpage>483</lpage>. doi: <ext-link ext-link-type="doi" xlink:href="10.1111/j.1756-1051.2009.00715.x" xlink:type="simple">10.1111/j.1756-1051.2009.00715.x</ext-link></mixed-citation></ref><ref id="B13"><mixed-citation xmlns:xlink="http://www.w3.org/1999/xlink" xlink:type="simple"><person-group><name name-style="western"><surname>İlçim</surname><given-names>A</given-names></name><name name-style="western"><surname>Behçet</surname><given-names>L</given-names></name></person-group> (<year>2011</year>) <article-title><italic><tp:taxon-name><tp:taxon-name-part taxon-name-part-type="genus">Campanula</tp:taxon-name-part> <tp:taxon-name-part taxon-name-part-type="species">hacerae</tp:taxon-name-part></tp:taxon-name></italic> (<tp:taxon-name><tp:taxon-name-part taxon-name-part-type="family">Campanulaceae</tp:taxon-name-part></tp:taxon-name>), a new species from Turkey.</article-title><source>Annales Botanici Fennici</source><volume>48</volume>: <fpage>507</fpage>–<lpage>510</lpage>. doi: <ext-link ext-link-type="doi" xlink:href="10.5735/085.048.0611" xlink:type="simple">10.5735/085.048.0611</ext-link></mixed-citation></ref><ref id="B11"><mixed-citation xmlns:xlink="http://www.w3.org/1999/xlink" xlink:type="simple"><person-group><name name-style="western"><surname>Hamzaoğlu</surname><given-names>E</given-names></name><name name-style="western"><surname>Koç</surname><given-names>M</given-names></name><name name-style="western"><surname>Budak</surname><given-names>Ü</given-names></name></person-group> (<year>2011</year>) <article-title>A new species of <italic><tp:taxon-name><tp:taxon-name-part taxon-name-part-type="genus">Silene</tp:taxon-name-part></tp:taxon-name></italic> (<tp:taxon-name><tp:taxon-name-part taxon-name-part-type="family">Caryophyllaceae</tp:taxon-name-part></tp:taxon-name>) from east Anatolia (Turkey): <italic><tp:taxon-name><tp:taxon-name-part taxon-name-part-type="genus">Siene</tp:taxon-name-part> <tp:taxon-name-part taxon-name-part-type="species">gevasica</tp:taxon-name-part></tp:taxon-name></italic> Hamzaoğlu sp. nova.</article-title><source>Turkish Journal of Botany</source><volume>35</volume>: <fpage>67</fpage>–<lpage>70</lpage>.</mixed-citation></ref><ref id="B3"><mixed-citation xmlns:xlink="http://www.w3.org/1999/xlink" xlink:type="simple"><person-group><name name-style="western"><surname>Behçet</surname><given-names>L</given-names></name><name name-style="western"><surname>Rüstemoğlu</surname><given-names>M</given-names></name></person-group> (<year>2012</year>) <article-title><italic><tp:taxon-name><tp:taxon-name-part taxon-name-part-type="genus">Allium</tp:taxon-name-part> <tp:taxon-name-part taxon-name-part-type="species">shirnakiense</tp:taxon-name-part></tp:taxon-name></italic>, sect. <italic><tp:taxon-name><tp:taxon-name-part taxon-name-part-type="section">Melanocrommyum</tp:taxon-name-part></tp:taxon-name></italic> (<tp:taxon-name><tp:taxon-name-part taxon-name-part-type="family">Liliaceae</tp:taxon-name-part></tp:taxon-name>), a new species from south-eastern Turkey.</article-title><source>Turkish Journal of Botany</source><volume>36</volume>: <fpage>450</fpage>–<lpage>454</lpage>.</mixed-citation></ref><ref id="B1"><mixed-citation xmlns:xlink="http://www.w3.org/1999/xlink" xlink:type="simple"><person-group><name name-style="western"><surname>Akalın</surname><given-names>E</given-names></name><name name-style="western"><surname>Akpulat</surname><given-names>A</given-names></name></person-group> (<year>2012</year>) <article-title><italic><tp:taxon-name><tp:taxon-name-part taxon-name-part-type="genus">Rhabdosciadium</tp:taxon-name-part> <tp:taxon-name-part taxon-name-part-type="species">urusakii</tp:taxon-name-part></tp:taxon-name></italic> sp. nov. (<tp:taxon-name><tp:taxon-name-part taxon-name-part-type="family">Apiaceae</tp:taxon-name-part></tp:taxon-name>) from east Anatolia (Turkey).</article-title><source>Nordic Journal of Botany</source><volume>30</volume>: <fpage>560</fpage>–<lpage>564</lpage>. doi: <ext-link ext-link-type="doi" xlink:href="10.1111/j.1756-1051.2012.01475.x" xlink:type="simple">10.1111/j.1756-1051.2012.01475.x</ext-link></mixed-citation></ref><ref id="B16"><mixed-citation xmlns:xlink="http://www.w3.org/1999/xlink" xlink:type="simple"><person-group><name name-style="western"><surname>Koyuncu</surname><given-names>O</given-names></name><name name-style="western"><surname>Yaylacı</surname><given-names>ÖK</given-names></name><name name-style="western"><surname>Özgişi</surname><given-names>K</given-names></name><name name-style="western"><surname>Sezer</surname><given-names>O</given-names></name><name name-style="western"><surname>Öztürk</surname><given-names>D</given-names></name></person-group> (<year>2013</year>) <article-title>A new <italic><tp:taxon-name><tp:taxon-name-part taxon-name-part-type="genus">Onosma</tp:taxon-name-part></tp:taxon-name></italic> (<tp:taxon-name><tp:taxon-name-part taxon-name-part-type="family">Boraginaceae</tp:taxon-name-part></tp:taxon-name>) species from Central Anatolia, Turkey.</article-title><source>Plant Systematics and Evolution</source><volume>299</volume>(<issue>10</issue>): <fpage>1839</fpage>–<lpage>1847</lpage>. doi: <ext-link ext-link-type="doi" xlink:href="10.1007/s00606-013-0839-1" xlink:type="simple">10.1007/s00606-013-0839-1</ext-link></mixed-citation></ref><ref id="B19"><mixed-citation xmlns:xlink="http://www.w3.org/1999/xlink" xlink:type="simple"><person-group><name name-style="western"><surname>Yıldırım</surname><given-names>H</given-names></name><name name-style="western"><surname>Erol</surname><given-names>O</given-names></name></person-group> (<year>2013</year>) <article-title><italic><tp:taxon-name><tp:taxon-name-part taxon-name-part-type="genus">Crocus</tp:taxon-name-part> <tp:taxon-name-part taxon-name-part-type="species">yakarianus</tp:taxon-name-part></tp:taxon-name></italic> sp. nov. from eastern Turkey.</article-title><source>Nordic Journal of Botany</source><volume>31</volume>: <fpage>426</fpage>–<lpage>429</lpage>. doi: <ext-link ext-link-type="doi" xlink:href="10.1111/j.1756-1051.2012.01786.x" xlink:type="simple">10.1111/j.1756-1051.2012.01786.x</ext-link></mixed-citation></ref></ref-list></tp:taxon-treatment>
